# Supplementary material for: Spatiotemporal dynamics of ecosystem services in response to climate variability in Maze National Park and its environs, southwestern Ethiopia
Source: PLoS One. 2024 Jul 26;19(7):e0307931. doi: 10.1371/journal.pone.0307931 (PMC11280226; doi:10.1371/journal.pone.0307931)
Supplement: S1 Dataset — (XLSX) [file pone.0307931.s006.xlsx]

## Sheet: Sheet1
Months	Jan	Feb	Mar	Apr	May	Jun	Jul	Aug	Sep	Oct	Nov	Dec
RF	24.3713	29.3118	80.2579	149.682	145.768	83.8507	75.8966	95.481	100.494	105.771	51.8865	32.2376
Max.Temp	32.3934	33.3444	32.9505	31.1963	30.488	30.1126	29.5271	29.5512	30.1716	30.6998	31.4832	32.2239
Min.Temp	16.7638	17.4502	17.5485	17.036	16.9752	16.8029	16.5986	16.3961	16.4755	16.3404	16.2339	16.3658
