# Supplementary material for: Spatiotemporal dynamics of ecosystem services in response to climate variability in Maze National Park and its environs, southwestern Ethiopia
Source: PLoS One. 2024 Jul 26;19(7):e0307931. doi: 10.1371/journal.pone.0307931 (PMC11280226; doi:10.1371/journal.pone.0307931)
Supplement: S2 Dataset — (XLSX) [file pone.0307931.s007.xlsx]

## Sheet: Sheet1
Year	Jan	Feb	Mar	Apr	May	Jun	Jul	Aug	Sep	Oct	Nov	Dec	Annual_Average	Main_Rainy_Season	Second_Rainy_Season
1985	14.38	8.95	112.32	191.46	136.06	61.58	91.91	30.92	101.23	23.54	26.05	14.02	812.42	439.85	155.69
1986	6.24	49.82	75.92	122.15	224.91	113.7	49.45	89.61	89.08	48.79	25.84	59.75	955.24	422.98	227.48
1987	24.12	21.83	109.56	110.89	252.41	73.17	14.94	81.2	112.79	132.05	23.64	34.29	990.88	472.86	326.04
1988	19.17	35.31	32.86	122.3	72.04	85.15	112.37	113.81	87.23	72.31	10.03	0.81	763.38	227.2	273.35
1989	27.82	48.61	89.46	142.41	102.37	60.28	73.62	73.11	133.17	102.19	47.15	107.36	1007.56	334.23	308.47
1990	6.06	90.89	144.62	102	141.63	50.67	58.85	72.49	55.58	44.17	46.01	45.52	858.49	388.25	172.25
1991	80.58	54.39	97.17	119.71	165.08	104.25	45.72	97.71	92.52	29.69	6.37	9.17	902.37	381.96	219.93
1992	7.91	26.75	53.71	110.29	99.8	93.42	97.13	76.87	131.72	152.87	47.49	57.71	955.67	263.8	361.46
1993	114.02	75.74	22.68	181.2	239.67	75.05	27.85	47.46	47.1	144.09	9.34	4.26	988.47	443.55	238.64
1994	3.29	14.25	146.9	199.97	173.14	55.75	90.91	163.01	41.26	72.07	89.81	25.88	1076.22	520.01	276.34
1995	2.25	38.01	79.47	172.27	76.27	102.27	72.67	55.76	119.98	106.07	32.55	39.11	896.68	328	281.81
1996	54.17	23.49	147.6	243.13	144.38	158.76	107.55	118.5	136.53	35.3	40.2	1.43	1211.02	535.11	290.32
1997	18.72	0.84	27.65	222.98	144.01	58.99	75.55	91.47	69.92	278.75	275.45	74.08	1338.41	394.63	440.15
1998	73.79	40.98	77.17	148.76	112.73	133.99	131.21	72.06	53.46	173.84	25.74	8.4	1052.14	338.65	299.37
1999	11.43	0.14	97.98	100.05	60.13	80.65	110.95	90.06	73.42	185.49	8.42	11.27	829.99	258.16	348.97
2000	0.71	0.02	6.89	91.17	181.38	97.79	105.8	100.61	84.13	180.59	39.96	30.62	919.66	279.43	365.33
2001	15.16	29.07	129.8	196.82	157.06	110.17	71.51	107.17	135.54	132.89	24.07	7.49	1116.74	483.68	375.61
2002	45.59	12.7	179.36	103.09	128.76	30.11	49.08	76.85	74.41	78.09	23.79	152.74	954.57	411.22	229.35
2003	42.56	23.88	97.41	182.53	120.3	127.65	89.81	200.43	68.79	77.02	38.79	15.64	1084.82	400.24	346.23
2004	58.36	19.52	44.94	213.95	76.87	40.59	62.77	100.77	59.66	35.74	84.66	80.46	878.3	335.76	196.18
2005	31.6	6.08	87.61	107.99	292	69.53	94.85	87.54	144.8	93.7	39.82	0.44	1055.97	487.6	326.05
2006	9.94	52.71	127.43	176.38	119.54	51.82	88.47	139.38	82.97	180.44	75.62	141.23	1245.93	423.35	402.8
2007	49.07	40.47	44.77	132.55	163.72	144.41	112.35	135.36	189.31	66.08	27.57	3.62	1109.3	341.04	390.76
2008	6.28	7.82	34.06	138.43	96.18	90.57	92.99	154.53	130.82	129.76	56.93	4.43	942.81	268.67	415.11
2009	17.92	9.93	36.79	119.63	86.23	55.21	43.16	58.35	103.21	139.3	47.75	88.07	805.56	242.66	300.87
2010	26.63	51.92	183.53	219.54	214.07	93.09	71.23	111.02	76.78	93.65	19.05	14.78	1175.27	617.13	281.45
2011	4.5	10.26	46.21	77.84	164.1	74.82	88.63	113.93	119.86	42.36	148.34	2.53	893.38	288.15	276.14
2012	1.34	0.86	33.28	194.96	116.38	63.11	97.32	87.49	187.91	45.19	45.37	19.68	892.89	344.62	320.59
2013	43	62.68	86.33	89.78	120.69	55.09	72.14	81.69	108.43	76.73	45.8	2.73	845.09	296.8	266.85
2014	1.02	35.9	49.78	106.88	202.25	65.56	61.64	92.72	100.86	173.8	52.73	0.54	943.68	358.91	367.38
2015	0.47	9.09	70.68	104.5	117.05	99.83	45.13	50.97	63.92	151.51	111.62	13.94	838.71	292.23	266.4
2016	7.11	5.29	46.99	270.83	93.14	78.31	26.73	47.36	48.56	80.66	26.44	14.88	746.31	410.96	176.58
2017	2.86	30.27	28.39	62.6	173.93	40.79	116.84	116.22	243.52	131.89	52.71	0.06	1000.07	264.92	491.62
2018	0.79	57.23	78.4	198.22	181.47	145.3	19.74	101.77	43.32	83.97	87.63	9.19	1007.05	458.09	229.07
2019	22.9694	29.0586	79.2186	154.993	149.55	89.0261	81.065	98.7044	102.601	107.651	53.4606	33.0566	1001.35	383.762	308.957
2020	25.5389	30.4662	82.3472	156.31	148.351	88.1689	80.3421	100.413	103.396	105.515	51.714	31.3671	1003.93	387.008	309.324
