# Supplementary material for: Spatiotemporal dynamics of ecosystem services in response to climate variability in Maze National Park and its environs, southwestern Ethiopia
Source: PLoS One. 2024 Jul 26;19(7):e0307931. doi: 10.1371/journal.pone.0307931 (PMC11280226; doi:10.1371/journal.pone.0307931)
Supplement: S3 Dataset — (XLSX) [file pone.0307931.s008.xlsx]

## Sheet: Sheet1
Year	Jan	Feb	Mar	Apr	May	Jun	Jul	Aug	Sep	Oct	Nov	Dec	Ann.Avg.
1985	32.0873	33.6157	33.7796	31.3929	30.6197	29.7367	29.1287	29.3131	31.079	33.2818	33.3781	33.052	31.7054
1986	33.3848	32.5268	32.9155	30.1562	28.9827	28.059	27.573	29.2777	29.2548	30.8871	33.2229	32.1849	30.7021
1987	32.8357	33.4911	32.3462	30.9262	30.0094	29.239	31.1332	32.0176	31.9067	32.0243	31.2219	31.7863	31.5781
1988	32.5583	32.7313	34.923	31.6752	30.6988	27.1714	29.1619	26.6208	29.3481	29.6258	31.6724	31.9291	30.6763
1989	31.4868	31.8402	31.363	29.5605	29.742	29.62	29.3595	30.0418	29.4462	30.0058	31.9076	30.9881	30.4468
1990	31.6387	29.8473	30.9627	30.91	31.2791	30.7638	30.049	30.0987	31.8519	32.6833	32.711	32.5602	31.2796
1991	31.77	32.6285	32.6571	31.8343	30.3703	30.28	28.8733	30.6494	30.569	32.7874	33.4371	33.5275	31.6153
1992	34.0218	33.797	34.9237	32.8486	32.4552	32.1257	30.5566	29.7426	29.4952	29.6261	32.0243	32.3202	31.9948
1993	29.3855	30.1439	33.6484	31.321	28.0806	30.2971	31.4294	31.1162	30.3848	30.0627	32.2662	34.4035	31.0449
1994	34.3671	34.4507	32.5397	30.2562	30.4963	29.6957	29.2655	27.943	29.9629	31.0531	29.7648	31.2225	30.9181
1995	32.9458	31.6671	30.1945	30.28	29.2275	29.3886	28.7053	28.2626	27.9938	28.6986	31.0995	32.034	30.0414
1996	30.1986	33.4447	30.0458	29.0329	29.4404	27.9795	28.4953	28.4442	28.1157	28.91	29.6662	32.5538	29.6939
1997	32.5728	34.0417	34.6196	29.08	28.3395	28.2457	27.986	28.6668	29.2781	28.5217	27.8052	28.98	29.8448
1998	28.5735	30.7104	31.6844	31.03	29.7888	30.1771	28.3281	28.7177	29.9476	28.4982	30.051	32.4371	29.9953
1999	32.6928	34.8265	32.9326	32.9705	33.6733	32.971	28.6157	27.9928	31.899	31.0772	32.5181	34.0442	32.1845
2000	35.3474	35.4728	34.966	33.2395	29.459	29.5995	29.541	28.8365	30.0786	28.6578	30.191	30.1463	31.2946
2001	30.1634	32.6688	32.4315	29.041	29.8646	28.9457	30.1813	29.7575	30.1295	30.2401	31.7138	33.8316	30.7474
2002	32.1703	34.5051	30.0919	31.6514	31.0069	32.271	31.1668	30.7934	31.2971	31.5483	32.1819	30.1967	31.5734
2003	30.0062	31.9064	31.5326	31.1314	31.5979	30.5619	29.0342	28.7945	30.091	30.8694	32.29	32.9168	30.8944
2004	32.9131	32.7579	33.5603	29.751	32.0149	31.81	32.2757	30.1729	30.7486	31.1877	31.4105	31.8604	31.7052
2005	32.4413	33.9951	32.8387	33.1143	29.2896	31.9343	29.1679	30.2763	30.5862	31.7992	31.989	33.5122	31.7453
2006	35.1088	34.7798	31.9184	31.2757	31.6078	32.1386	31.5992	30.9797	32.0938	31.8862	32.051	31.4261	32.2388
2007	32.0171	35.2412	35.0685	33.1067	31.8875	30.2624	31.1935	29.7387	30.5924	32.6653	32.5976	33.7629	32.3445
2008	33.8089	34.0401	35.2083	30.8376	31.1412	30.1686	28.9113	29.9074	30.9257	30.3257	30.4414	32.7652	31.5401
2009	32.7839	34.0313	35.175	31.1967	31.4479	31.5995	30.3071	30.5992	30.7695	30.5083	32.2219	30.2894	31.7441
2010	31.9202	32.1917	31.1707	30.011	28.9575	29.2962	28.4455	29.0348	29.5857	30.9599	32.6824	32.2381	30.5411
2011	33.3756	34.9833	33.5209	33.7352	30.7077	29.2252	28.8726	28.9814	29.2462	31.2929	29.5381	31.3988	31.2398
2012	33.609	36.009	35.3472	31.5548	30.3706	29.8052	28.9493	29.5892	29.37	31.5572	31.99	32.2307	31.6985
2013	32.8035	35.467	32.3323	32.079	30.6309	30.4714	28.264	29.3973	30.3748	29.6123	30.3276	32.7976	31.2131
2014	33.5331	33.043	33.7881	31.5548	30.8263	29.6552	28.888	30.4286	28.9471	29.0481	30.9152	31.5416	31.0141
2015	28.088	30.0064	30.0206	27.3176	31.2184	30.7771	31.0826	30.7487	31.3157	33.368	33.5252	35.2505	31.0599
2016	34.5635	34.9048	35.3434	30.7876	29.7035	29.9867	29.9373	30.4148	30.2957	30.2335	31.4371	32.3468	31.6629
2017	33.5984	34.6793	35.0447	34.8438	31.0519	31.0024	29.153	29.2655	29.1233	30.2157	30.3543	32.3739	31.7255
2018	33.3655	34.0249	32.2053	32.0048	31.5158	29.6214	29.4177	29.2889	30.8324	31.1224	30.8343	31.6961	31.3275
2019	32.0626	32.9839	32.5813	30.7936	30.0459	29.5826	28.9803	28.9859	29.6369	30.1787	30.9733	31.7014	30.7089
2020	31.9626	32.9449	32.5357	30.7644	30.0193	29.5885	28.9453	28.9483	29.6033	30.172	30.9837	31.755	30.6852
