# Supplementary material for: Spatiotemporal dynamics of ecosystem services in response to climate variability in Maze National Park and its environs, southwestern Ethiopia
Source: PLoS One. 2024 Jul 26;19(7):e0307931. doi: 10.1371/journal.pone.0307931 (PMC11280226; doi:10.1371/journal.pone.0307931)
Supplement: S4 Dataset — (XLSX) [file pone.0307931.s009.xlsx]

## Sheet: Sheet1
Year	Jan	Feb	Mar	Apr	May	June	July	Aug	Sep	Oct	Nov	Dec	Ann.Avg
1985	16.489	16.9671	16.8445	17.6681	17.019	16.6371	16.7203	16.2856	16.0438	16.0626	14.4948	13.0979	16.1942
1986	14.1594	14.1125	15.5978	13.7248	13.4993	13.15	13.0296	12.0319	11.7205	12.8429	14.5348	12.5098	13.4094
1987	13.2719	13.8936	13.3422	12.7576	13.0477	12.9738	12.7469	12.5441	11.7843	18.6685	16.9214	11.3324	13.607
1988	11.9831	12.6594	14.0181	13.411	12.7119	11.9257	12.1892	11.585	11.179	10.7131	9.92857	10.3561	11.8883
1989	10.8664	11.4082	11.1359	10.4562	10.4947	10.5871	9.36476	9.74853	9.02048	13.7473	14.1167	11.872	11.0682
1990	11.4455	12.3181	11.8043	12.7252	12.489	12.0976	11.7514	11.727	12.2276	11.5408	11.85	13.6076	12.132
1991	17.8075	18.7502	18.4269	17.2848	17.7721	18.4952	17.6829	17.5661	17.5586	17.7223	17.1052	17.5799	17.8126
1992	18.2986	17.2479	19.9095	20.1633	20.4377	17.9805	18.2892	18.2642	17.7881	17.5844	18.0362	19.1453	18.5954
1993	17.4613	17.5799	18.5645	17.9543	17.8932	18.2229	19.4237	19.1422	18.981	17.7079	18.3952	19.7478	18.4228
1994	20.3071	19.1118	17.9265	18.9357	19.0923	18.7786	17.9022	17.6369	18.9548	17.3533	17.0224	17.7436	18.3971
1995	18.6248	17.1302	17.0102	17.85	17.8197	18.4048	18.0713	17.9807	17.1276	17.1142	17.4624	17.8579	17.7045
1996	17.6795	18.6963	17.5726	17.3881	17.4646	17.34	17.8179	17.6999	17.5738	17.5423	17.539	18.4617	17.7313
1997	18.6243	18.7971	20.5546	16.9086	17.2869	17.1362	17.0503	17.6065	17.741	16.6585	16.3429	17.7895	17.708
1998	17.8263	18.6873	18.4848	18.0857	18.1789	17.6586	17.8167	17.65	17.891	16.8479	17.7471	18.8704	17.9787
1999	16.6087	15.0504	14.2642	13.5676	13.9634	13.3133	13.472	13.601	13.569	13.5812	16.3462	16.569	14.4922
2000	18.0677	19.1659	20.4852	16.9681	17.3023	17.6386	17.7789	17.3686	17.8971	16.8128	17.4219	17.9152	17.9019
2001	17.4848	18.2333	17.8034	17.2219	18.6529	17.9605	17.8748	17.7966	17.5738	17.6533	18.8714	19.4445	18.0476
2002	16.7813	20.278	17.1742	19.3914	18.5316	19.2686	19.4924	18.3174	18.4638	18.7036	19.9652	18.353	18.7267
2003	17.9531	17.559	18.3909	19.239	19.4142	18.4867	17.0563	17.2389	17.98	17.4829	17.3614	17.3339	17.958
2004	17.8173	18.596	18.2187	17.4338	18.5422	19.5005	18.5037	17.6513	18.2014	17.0683	17.5024	17.7363	18.0643
2005	17.9184	19.3005	19.2895	19.5619	17.4494	19.2129	17.6184	18.5061	18.1624	17.3742	16.6495	17.0407	18.1737
2006	19.4001	19.933	19.5194	18.4405	18.2722	18.6105	18.0754	17.579	18.1638	17.4165	17.3781	17.3316	18.3433
2007	17.7477	18.3335	18.8015	18.4657	18.4959	17.7452	17.9773	17.602	17.7367	17.0284	17.2533	17.6896	17.9064
2008	18.2574	18.9979	20.2769	18.0929	17.8938	17.8452	17.3423	17.5459	17.8052	17.0926	16.4124	16.6571	17.8516
2009	18.2226	20.018	20.2542	18.7014	18.3025	18.7162	18.4818	18.9993	18.5195	17.567	17.4824	18.2453	18.6258
2010	17.8193	19.344	18.6135	18.5229	18.7366	18.2519	18.0535	18.0968	17.9229	17.1652	17.1938	17.5289	18.1041
2011	18.4702	19.8506	19.8097	19.1462	19.5413	18.4757	17.8415	17.9961	17.9381	17.1274	17.3543	16.4868	18.3365
2012	17.7411	19.1533	20.5489	18.539	18.8269	18.5043	17.703	17.8974	17.4648	17.5226	11.1	17.6813	17.7235
2013	18.0219	19.8944	18.8145	17.929	17.984	18.1733	17.8147	16.1584	18.6286	17.6142	17.6095	17.6454	18.024
2014	17.9049	19.0385	19.5553	18.3676	18.4313	18.15	17.9027	15.9828	17.3714	17.3605	17.5376	16.6093	17.851
2015	13.6786	15.2099	16.2085	15.6962	15.6481	14.4771	14.4378	14.7648	14.6633	13.7774	13.939	13.9927	14.7078
2016	15.126	16.7837	17.0088	15.6476	15.8802	15.5105	14.9719	14.9655	14.7343	14.2509	14.0152	14.3644	15.2716
2017	16.1654	16.2179	16.401	16.2138	15.1311	15.4571	14.8512	15.0012	14.6881	16.4886	14.8743	13.9358	15.4521
2018	14.709	15.7035	14.6363	17.1786	15.3013	15.1662	17.8472	17.5848	17.771	15.0858	14.9105	14.7225	15.8847
2019	16.3861	17.1041	17.2553	16.8362	16.7971	16.5271	16.3089	16.0786	16.1413	15.9901	15.8756	15.9573	16.4382
2020	16.3706	17.0829	17.2249	16.8214	16.8022	16.5262	16.2885	16.0584	16.1305	15.9847	15.8679	15.9547	16.4261
